# Supplementary material for: Rabbit haemorrhagic disease virus 2 from Singapore 2020 outbreak revealed an Australian recombinant variant
Source: Virus Evol. 2023 May 2;9(1):vead029. doi: 10.1093/ve/vead029 (PMC10190043; doi:10.1093/ve/vead029)
Supplement: vead029_Supp [file vead029_supp.zip]

Archive with 1 entries (1 files):
- suppl_data/8. Suppl Table 1 - Sequences in time-structured analysis.xlsx
