# Supplementary material for: Rabbit haemorrhagic disease virus 2 from Singapore 2020 outbreak revealed an Australian recombinant variant
Source: Virus Evol. 2023 May 2;9(1):vead029. doi: 10.1093/ve/vead029 (PMC10190043; doi:10.1093/ve/vead029)
Supplement: vead029_Supp [file vead029_supp.zip › suppl_data/8. Suppl Table 1 - Sequences in time-structured analysis.xlsx]

## Sheet: Sheet1
Taxa included in GI.4 non-structural time-structured analysis	Taxa included in GI.2 VP60 time-structured analysis
EU871528/AUS/2007.332	NC_002615/EUR/1990.003
NC_011704/AUS/2007.332	MZ913395/TUN/2019.918
KX357673/AUS/2007.795	MZ913394/TUN/2019.918
KX357675/EUR/2007.685	MZ913392/TUN/2018.751
KX357694/AUS/2009.37	LT168845/FRA/2013.918
KX357655/AUS/2013.904	MZ913393/TUN/2020.501
KX357656/AUS/2014.77	MZ913391/TUN/2019.918
KX357657/AUS/2014.77	MZ913390/TUN/2019.918
KX357696/AUS/2009.652	MZ203093/ESP/2020.91
KX357699/AUS/2009.652	MZ203092/ESP/2020.89
KX357702/AUS/2009.655	MW467791/AUS/2016.321
KX357697/AUS/2010.91	MF421613/AUS/2016.381
KX357698/AUS/2010.91	MF421595/AUS/2016.614
KX357700/AUS/2010.512	KU665601/PRT/2014.808
KX357703/AUS/2009.658	KU665600/PRT/2014.825
KX357704/AUS/2009.658	KU665594/PRT/2015.307
KX357705/AUS/2009.658	KU665596/PRT/2015.307
KX357658/AUS/2012.145	KU665595/PRT/2015.307
KX357663/AUS/2012.145	KU665597/PRT/2015.208
KX357701/AUS/2007.833	KU665598/PRT/2015.016
MW194928/SGP/2020.671	KT000343/PRT/2015.181
MW460111/AUS/2019.03	KT000338/PRT/2015.09
MW460178/AUS/2018.033	KT000335/PRT/2015.09
MW460185/AUS/2018.055	KT000331/PRT/2014.956
MW460211/AUS/2018.052	KT000334/PRT/2015.09
MW460220/AUS/2019.03	KT000342/PRT/2015.184
MW460046/AUS/2019.079	KT000330/PRT/2014.956
MW460117/AUS/2019.049	KT000324/PRT/2014.956
MW460186/AUS/2019.074	KT000323/PRT/2014.918
MW460187/AUS/2019.058	KT000341/PRT/2014.005
MW460025/AUS/2018.03	KT000340/PRT/2014.005
MW460165/AUS/2018.019	KT000336/PRT/2015.09
MW460121/AUS/2018.041	KT000333/PRT/2014.956
MW460151/AUS/2017.014	KT000332/PRT/2014.956
MW460212/AUS/2017.074	KT000327/PRT/2014.956
MW460213/AUS/2017.047	KT000326/PRT/2014.956
MW460193/AUS/2017.047	KT000290/PRT/2015.173
MW460194/AUS/2018.019	KT000325/PRT/2014.956
MW460195/AUS/2018.074	KT000337/PRT/2015.09
MW460198/AUS/2018.008	KT000310/PRT/2015.11
MW460173/AUS/2017.047	KT000308/PRT/2015.11
MW460219/AUS/2018.082	KT000309/PRT/2015.11
MW460158/AUS/2018.063	KT000301/PRT/2015.11
MW460199/AUS/2018.068	KT000300/PRT/2015.11
MW460200/AUS/2018.066	KT000307/PRT/2015.11
MW460155/AUS/2018.058	KT000306/PRT/2015.11
MW460208/AUS/2018.055	KT000304/PRT/2015.11
MW460197/AUS/2018.03	KT000305/PRT/2015.11
MW460161/AUS/2018.082	KT000303/PRT/2015.11
MW460214/AUS/2019.033	KT000302/PRT/2015.11
MW460217/AUS/2019.049	KT000339/PRT/2014.005
MW460175/AUS/2019.058	KT000322/PRT/2015.014
MW460190/AUS/2018.074	KT000321/PRT/2015.014
MW460043/AUS/2019.068	KT000320/PRT/2015.014
MW460054/AUS/2019.063	KT000318/PRT/2015.014
MW460072/AUS/2019.019	KT000315/PRT/2015.014
MW460091/AUS/2019.008	KT000314/PRT/2015.014
MW460108/AUS/2018.036	KT000313/PRT/2015.014
MW460120/AUS/2019.058	KT000319/PRT/2015.014
MW460122/AUS/2018.025	KT000317/PRT/2015.014
MW460236/AUS/2018.003	KT000316/PRT/2015.014
MW460150/AUS/2018.049	KT000312/PRT/2015.014
MW460137/AUS/2018.03	KT000311/PRT/2015.014
MW460130/AUS/2018.016	KT000329/PRT/2014.956
MW460131/AUS/2017.008	KT000328/PRT/2014.956
MW460141/AUS/2018.052	KT000299/PRT/2015.112
MW460144/AUS/2018.066	KT000298/PRT/2015.11
MW460149/AUS/2019.063	KT000297/PRT/2015.11
MW460163/AUS/2017.055	KT000296/PRT/2015.101
MW460156/AUS/2019.066	KT000293/PRT/2015.101
MW460233/AUS/2018.074	KT000292/PRT/2015.101
MW460127/AUS/2018.033	KT000295/PRT/2015.101
MW460128/AUS/2019.055	KT000294/PRT/2015.101
MW460169/AUS/2018.005	KT000291/PRT/2015.112
MW460123/AUS/2019.071	KP862929/PRT/2014.918
MW460135/AUS/2019.033	KP862930/PRT/2014.918
MW460140/AUS/2019.077	MW460151/AUS/2017.014
MW460230/AUS/2018.082	MW460054/AUS/2019.063
MW460181/AUS/2019.079	MW460091/AUS/2019.008
MW460142/AUS/2019.036	MG763939/PRT/2014.025
MW460170/AUS/2019.025	MG763938/PRT/2014.104
MW460119/AUS/2018.038	KM115713/PRT/2014.014
MW460157/AUS/2018.011	KM115712/PRT/2014.014
MW460202/AUS/2018.036	MG763937/PRT/2014.997
MW460204/AUS/2017.03	MH481745/PRT/2018.003
MW460232/AUS/2018.082	MH481744/PRT/2018.003
MW460153/AUS/2018.03	KY310749/PRT/2016.753
MW460159/AUS/2018.047	KY310748/PRT/2016.753
MW460183/AUS/2019.033	KY310747/PRT/2016.753
MW460180/AUS/2018.066	KY783700/PRT/2017.003
MW460179/AUS/2018.06	KY783703/PRT/2017.003
MW460227/AUS/2019.022	KY783702/PRT/2017.003
MW460146/AUS/2017.082	KY783701/PRT/2017.003
MW460152/AUS/2017.022	MG763947/PRT/2015.288
MW460226/AUS/2017.008	MG763936/PRT/2014.97
MW460223/AUS/2017.066	MT940305/ESP/2017.499
MW460177/AUS/2017.052	MT940264/ESP/2016.671
MW460210/AUS/2017.005	MG763948/PRT/2015.17
KX357682/AUS/2007.858	MG763940/PRT/2015.088
KX357683/AUS/2007.858	KX132813/PRT/2016.227
KX357684/AUS/2007.86	KX132812/PRT/2016.227
KX357690/AUS/2007.852	MT940274/ESP/2017.088
KX357685/AUS/2007.918	MW460092/AUS/2016.036
KX357686/AUS/2007.918	MF598302/AUS/2016.778
KX357688/AUS/2007.918	KT280060/AUS/2015.364
KX357687/AUS/2007.918	MW460081/AUS/2017.027
KX357689/AUS/2007.918	MT940310/ESP/2015.164
KX357691/AUS/2007.855	KY498579/ESP/2015.164
KX357692/AUS/2007.855	KY498552/ESP/2015.164
KX357693/AUS/2007.855	MT940299/ESP/2016.334
KX357659/AUS/2008.926	MT940298/ESP/2016.334
KX357666/AUS/2008.912	MT940297/ESP/2016.252
KX357669/AUS/2010.052	MT940296/ESP/2016.167
KX357660/AUS/2010.63	MT940295/ESP/2016.003
KX357674/AUS/2007.682	MT940294/ESP/2016.003
KX357661/AUS/2011.247	MT940283/ESP/2015.332
KX357662/AUS/2011.247	MT940282/ESP/2015.332
KX357676/AUS/2010.721	KY498548/ESP/2015.332
KX357665/AUS/2007.874	KY498545/ESP/2015.332
KX357679/AUS/2007.392	MT940281/ESP/2015.499
KX357680/AUS/2007.734	MT940280/ESP/2015.499
KX357681/AUS/2011.759	KY498554/ESP/2015.416
KX357664/AUS/2014.863	KY498553/ESP/2014.836
KF442963/PRT/2013.003	KY498568/ESP/2016.167
KF442964/PRT/2013.003	KY498567/ESP/2015.668
KM115680/PRT/2013.934	KY498566/ESP/2015.584
KM115689/PRT/2014.104	MT940291/ESP/2015.164
KM115711/PRT/2013.805	KY498551/ESP/2015.003
KM115681/PRT/2014.082	KY498549/ESP/2015.003
KM115698/PRT/2014.129	MT940309/ESP/2017.249
MG763946/PRT/2015.058	MT940308/ESP/2017.416
MG763941/PRT/2015.104	MT940306/ESP/2017.499
MG763944/PRT/2015.077	MT940304/ESP/2017.164
MG763954/PRT/2016.077	MT940302/ESP/2017.416
MG763952/PRT/2015.97	MT940271/ESP/2017.332
MZ203092/ESP/2020.89	MT940270/ESP/2017.088
MZ203093/ESP/2020.91	MT940261/ESP/2017.088
KX357707/NZL/2013.37	MT940307/ESP/2017.164
KP090976/ESP/2012.252	MT940303/ESP/2017.416
NC_002615/EUR/1990.003	KY498570/ESP/2016.252
	KY498569/ESP/2016.252
	KY498558/ESP/2015.668
	MT940286/ESP/2014.164
	MN737112/FRA/2013.707
	LT168844/FRA/2013.668
	KY498564/ESP/2014.249
	KY498557/ESP/2014.332
	KY498555/ESP/2014.249
	KY498556/ESP/2014.332
	KY498544/ESP/2014.416
	KY498571/ESP/2013.836
	KY498562/ESP/2014.164
	KY498561/ESP/2014.164
	KY498573/ESP/2013.836
	LT168837/FRA/2014.499
	KY498563/ESP/2014.164
	KY498547/ESP/2015.332
	KY498546/ESP/2015.332
	LT168836/FRA/2014.836
	LT168846/FRA/2014.836
	MT940263/ESP/2016.419
	MT940262/ESP/2016.419
	MT940259/ESP/2017.499
	MG763946/PRT/2015.058
	KM115681/PRT/2014.082
	KM115711/PRT/2013.805
	KM115698/PRT/2014.129
	KF442964/PRT/2013.003
	KF442963/PRT/2013.003
	KM115680/PRT/2013.934
	KM115696/PRT/2014.23
	KM115695/PRT/2014.23
	KM115692/PRT/2014.145
	KM115689/PRT/2014.104
	KM115691/PRT/2014.145
	KM115690/PRT/2014.145
	KM115674/PRT/2014.003
	KM115670/PRT/2014.003
	KM115672/PRT/2014.003
	KM115671/PRT/2014.003
	KM115669/PRT/2014.003
	KM115667/PRT/2014.003
	KM115668/PRT/2014.003
	KM115673/PRT/2014.003
	KM115700/PRT/2014.159
	KM115699/PRT/2014.101
	KM115679/PRT/2013.915
	KM115677/PRT/2013.89
	KM115678/PRT/2013.915
	KM115694/PRT/2014.175
	KM115693/PRT/2014.175
	LT168839/FRA/2013.003
	KM979445/PRT/2012.885
	KM878681/ESP/2011.778
	LT168843/FRA/2013.751
	KY498581/ESP/2013.584
	KY498578/ESP/2013.584
	KY498572/ESP/2013.584
	KY498560/ESP/2014.088
	KY498559/ESP/2014.003
	KY498575/ESP/2013.584
	LT168838/FRA/2015.003
	KP090976/ESP/2012.252
	KM115710/PRT/2014.249
	KM115709/PRT/2014.249
	KM115708/PRT/2014.249
	KM115707/PRT/2014.249
	KM115706/PRT/2014.249
	KM115705/PRT/2014.249
	KM115704/PRT/2014.249
	KM115703/PRT/2014.249
	KM115702/PRT/2014.249
	KM115701/PRT/2014.249
	MT940290/ESP/2014.332
	MT940279/ESP/2014.416
	MT940285/ESP/2014.088
	MT940275/ESP/2014.416
	KY498543/ESP/2014.416
	MT940289/ESP/2014.332
	MG022138/ESP/2013.332
	KY498576/ESP/2013.416
	MT940284/ESP/2014.088
	KY498577/ESP/2013.416
	KY498574/ESP/2013.332
	MT940277/ESP/2014.416
	MT940288/ESP/2014.249
	MT940287/ESP/2014.249
	MT940278/ESP/2014.416
	MT940276/ESP/2014.416
	MG763951/PRT/2015.236
	MG763949/PRT/2015.145
	MG763942/PRT/2015.038
	MG763945/PRT/2015.151
	MG763943/PRT/2015.162
	MG763950/PRT/2015.326
	KM115688/PRT/2014.178
	KM115687/PRT/2014.178
	MT940268/ESP/2017.332
	MT940292/ESP/2015.164
	KY498550/ESP/2015.164
	KY498565/ESP/2014.332
	MT940293/ESP/2016.003
	KY247125/PRT/2016.334
	KY247124/PRT/2016.334
	MG763944/PRT/2015.077
	MG763941/PRT/2015.104
	LT549473/FRA/2014.836
	MG763953/PRT/2015.249
	MG602006/POL/2016.712
	MH159173/MAR/2017.249
	MH159172/MAR/2017.249
	MH159171/MAR/2017.249
	MH159170/MAR/2017.249
	KY498580/ESP/2016.334
	MT610363/PRT/2019.329
	MT610362/PRT/2019.312
	MT186137/PRT/2019.312
	MH547281/PRT/2017.211
	MH547284/PRT/2017.904
	MH547283/PRT/2016.044
	MH547282/PRT/2017.967
	MG763954/PRT/2016.077
	KM115676/PRT/2014.088
	KM115675/PRT/2014.088
	MT940265/ESP/2016.088
	MW460149/AUS/2019.063
	MW460140/AUS/2019.077
	MT940273/ESP/2017.088
	MT940272/ESP/2017.088
	MT940267/ESP/2017.164
	MT940260/ESP/2017.416
	MT940269/ESP/2017.416
	MT940258/ESP/2017.751
	MT940257/ESP/2017.751
	MG763952/PRT/2015.97
	MN894670/PRT/2019.088
	LT168847/FRA/2014.584
	MW460220/AUS/2019.03
	MW460111/AUS/2019.03
	MW194928/SGP/2020.671
	MW460046/AUS/2019.079
	MG602007/POL/2017.416
	MT829254/PRT/2020.501
	MW460047/AUS/2019.079
	MW178245/CHN/2020.334
	MW178244/CHN/2020.334
	MT737965/CHN/2020.515
	MT434995/CHN/2020.318
	MT586027/CHN/2020.252
	MN853661/POL/2018.918
	MN061492/NLD/2016.975
	MN853660/POL/2018.003
	MT940266/ESP/2017.332
